# Supplementary material for: Organization and Unconventional Integration of the Mating-Type Loci in Morchella Species
Source: J Fungi (Basel). 2022 Jul 19;8(7):746. doi: 10.3390/jof8070746 (PMC9318749; doi:10.3390/jof8070746)
Supplement: Supplementary file 1 [file jof-08-00746-s001.zip]

Archive with 2 entries (2 files):
- Suplplementary table.xlsx
- Supplementary figure 1.pdf
